# Supplementary material for: A Social Network Approach Reveals Associations between Mouse Social Dominance and Brain Gene Expression
Source: PLoS One. 2015 Jul 30;10(7):e0134509. doi: 10.1371/journal.pone.0134509 (PMC4520683; doi:10.1371/journal.pone.0134509)
Supplement: S1 Supplementary Codes and Data — –All raw data and R scripts used in the data analysis. (ZIP) [file pone.0134509.s007.zip]

Archive with 10 entries (10 files):
- glicko1.R
- grooming.csv
- grubb.R
- networks.R
- pairs1.csv
- pca.R
- pcr.csv
- ranks1.csv
- sniffing.csv
- so_script1.R
