# Supplementary material for: A Social Network Approach Reveals Associations between Mouse Social Dominance and Brain Gene Expression
Source: PLoS One. 2015 Jul 30;10(7):e0134509. doi: 10.1371/journal.pone.0134509 (PMC4520683; doi:10.1371/journal.pone.0134509)
Supplement: S1 Supplementary Codes and Data — –All raw data and R scripts used in the data analysis. (ZIP) [file pone.0134509.s007.zip › glicko1.R]

### Glicko analysis
setwd("C:/Users/James Curley/Dropbox/So_et_al")
setwd("C:/Users/curley1/Dropbox/So_et_al")

library(ggplot2)
df<-read.csv("pairs1.csv", stringsAsFactors=F)

# create 3 dataframes:  i) fighting only, ii) chasing only, iii) all aggressive behavior.
df.fight <- df[ which(df$Behav=='fight'), ]
df.chase <- df[ which(df$Behav=='chase'), ] 
df #all aggressive

l<-list(df.fight, df.chase, df)

#turn raw df into df required for glicko function
makeglickodf<-function(df) {
  df$Date <- as.Date(df$Date, format="%m/%d/%Y")
  ts <- strptime(as.character(df$Time),'%I:%M:%S')
  df$Time1 <- format(ts, "%H:%M:%S")
  library(dplyr)
  df <- df %>% arrange(Date, Time1) 
  df <- df %>% mutate(event = row_number())
  df<-df[c(7,3,4)]
  df$score<-1
  return(df)
}

l1<-lapply(l,makeglickodf) 

#get separate dataframes
df.fight.g<-as.data.frame(l1[1])
df.chase.g<-as.data.frame(l1[2])
df.g<-as.data.frame(l1[3]) #all aggression


#Run Glicko Function on Fighting
library(PlayerRatings)
robj<-glicko(df.fight.g, history=TRUE, cval=1)
robj


#### Unpacking Glicko history data for better replotting
x<-unlist(robj$history)
x<-as.data.frame(x)

z<-as.factor(df.fight.g$event)  #this is the df the glicko was conducted on
n<-nlevels(z)

x.ratings<-x[,1:n]
x.deviations<-x[,(1+n):(n+n)]


#longform the data
library(reshape2)
x.ratingsmelt<-melt(x.ratings)

ids<-rownames(x.ratings)       #to make id column
x.ratingsmelt$ids<-rep(ids, n)  #making id column

l.ids<-length(ids)
x.ratingsmelt$event<-rep(1:n, each=l.ids) 


#add ranks
xrn<-as.data.frame(x.ratings[n])
colnames(xrn)<-c("finalrating")

x.ratingsmelt$rank<-rank(-xrn$finalrating, ties.method="random")
head(x.ratingsmelt)

#make ids1 a factor with levels defined by rank
x.ratingsmelt1 <- data.frame(ids=unique(x.ratingsmelt$ids),rank=unique(x.ratingsmelt$rank))
x.ratingsmelt1 <- x.ratingsmelt1[order(x.ratingsmelt1$rank),]
x.ratingsmelt$ids1 <- factor(x.ratingsmelt$ids,levels=x.ratingsmelt1$ids)
head(x.ratingsmelt)
str(x.ratingsmelt) #note the difference between ids and ids1


#define color palette, multiple options (see below)
colourCount <-length(unique(x.ratingsmelt$ids))
getPalette = colorRampPalette(c("black", "grey", "orange", "red"))


### now plot using ids1 instead of ids.
p1<-ggplot(x.ratingsmelt, aes(x = event, y = value, col=ids1, linetype=ids1)) +
  geom_line(lwd = 1) +
  scale_colour_manual(values = getPalette(colourCount)) +
  scale_linetype_manual(values=c(1,2,3,1,2,3,1,2,3,1,2,3)) +
  ggtitle("") + xlab("Behavioral Event") + ylab("Glicko Rating") +
  xlim(0, 100) +
  ylim(1750,2750) +
  geom_hline(yintercept=2200, lwd=.5, color="gray54", lty=1) +
  theme_bw()
p1


### Repeat Above for chasing dataframe.
robj.ch<-glicko(df.chase.g, history=TRUE, cval=1)
robj.ch
xch<-unlist(robj.ch$history) # Unpacking Glicko history data for better replotting
xch<-as.data.frame(xch)
zch<-as.factor(df.chase.g$event)  #this is the df the glicko was conducted on
nch<-nlevels(zch)
xch.ratings<-xch[,1:nch]  
xch.ratingsmelt<-melt(xch.ratings) #longform the data
idsch<-rownames(xch.ratings)       #to make id column
xch.ratingsmelt$ids<-rep(idsch, nch)  #making id column
l.idsch<-length(idsch)
xch.ratingsmelt$event<-rep(1:nch, each=l.idsch) 
xch.ratingsmelt$ids1<- factor(xch.ratingsmelt$ids,levels=x.ratingsmelt1$ids) #keep these lines in place for rank to be same in other df's

### Plotting chasing
p2<-ggplot(xch.ratingsmelt, aes(x = event, y = value, col=ids1, linetype=ids1)) +
  geom_line(lwd = 1) +
  scale_colour_manual(values = getPalette(colourCount)) +
  scale_linetype_manual(values=c(1,2,3,1,2,3,1,2,3,1,2,3)) +
  ggtitle("") + xlab("Behavioral Event") + ylab("Glicko Rating") +
  xlim(0, 200) +
  ylim(1750,2750) +
  geom_hline(yintercept=2200, lwd=.5, color="gray54", lty=1) +
  theme_bw()
p2


### Turn attention to all aggressive behaviors df
robj.all<-glicko(df.g, history=TRUE, cval=1)
robj.all
xall<-unlist(robj.all$history) # Unpacking Glicko history data for better replotting
xall<-as.data.frame(xall)
zall<-as.factor(df.g$event)  #this is the df the glicko was conducted on
nall<-nlevels(zall)
xall.ratings<-xall[,1:nall]  
xall.ratingsmelt<-melt(xall.ratings) #longform the data
idsall<-rownames(xall.ratings)       #to make id column
xall.ratingsmelt$ids<-rep(idsall, nall)  #making id column
l.idsall<-length(idsall)
xall.ratingsmelt$event<-rep(1:nall, each=l.idsall) 
xall.ratingsmelt$ids1<- factor(xall.ratingsmelt$ids,levels=x.ratingsmelt1$ids) # keep these lines in place for rank to be same in other df's

### Plotting all aggressive behaviors
p3<-ggplot(xall.ratingsmelt, aes(x = event, y = value, col=ids1, linetype=ids1)) +
  geom_line(lwd = 1) +
  scale_colour_manual(values = getPalette(colourCount)) +
  scale_linetype_manual(values=c(1,2,3,1,2,3,1,2,3,1,2,3)) +
  ggtitle("") + xlab("Behavioral Event") + ylab("Glicko Rating") +
  xlim(0, 300) +
  ylim(1750,2750) +
  geom_hline(yintercept=2200, lwd=.5, color="gray54", lty=1) +
  theme_bw()
p3

## to make figure 5
library(gridExtra)
grid.arrange(p1,p2,p3, ncol=3)


########################################################################################################################

#### Supplementary figure 1. ####

#### Testing glicko ratings distribution over a range of C-values ####

# need to load glickox function (available at bottom of this file)
# - a customized version of the 'glicko' function available from the PlayerRatings package.


cval <- 1:20  #the range of constant values to test
l <- vector(mode = "list", length = length(cval))     #create a vector 'l' that is a list of length of range of cval's   

for (i in seq(along=cval)) {            #move along in a sequence over range of cval's
  l[[i]] <- list(glickox(df.fight.g, cval=cval[i], history=FALSE))  #perform the glicko function using different cval's and store as list in vector 'l'
}


z<-sapply(l, unlist); z #unpacks everything
z1<-as.data.frame(z); z1
z1$group <- rep(1:8, each=12) #8=number of variables taken from glicko output table, each=12 is number of individuals/ids
# 1="id", 2="rating", 3="deviation", 4="games", 5="win", 6="draw", 7="loss", 8="lag"

#Extracting Ratings, Deviations and IDs
z #beneath is based on 12 IDS per group
zids <- z[1:12,]; colnames(zids) <- cval; zids #IDs
zratings <- z[13:24,]; colnames(zratings) <- cval; zratings #Ratings
zdevs <- z[25:36,]; colnames(zdevs) <- cval; zdevs #Deviations

zids.melt<-melt(zids); zids.melt
colnames(zids.melt)<-c("rank", "cval", "id"); zids.melt
zids.melt$rank <- rep(1:12) #rep1:12 for 12ids
zratings.melt<-melt(zratings); zratings.melt
colnames(zratings.melt)<-c("rank", "cval", "ratings"); zratings.melt
zratings.melt$rank <- rep(1:12) #rep1:12 for 12ids
zdevs.melt<-melt(zdevs); zdevs.melt
colnames(zdevs.melt)<-c("rank", "cval", "devs"); zdevs.melt
zdevs.melt$rank <- rep(1:12) #rep1:12 for 12ids


zmerge <- merge(zids.melt,zratings.melt,by=c("rank","cval"))
zmerge <- merge(zmerge,zdevs.melt,by=c("rank","cval"))


#Ensure that ratings and deviations are numeric
head(zmerge)
str(zmerge)
zmerge$ratings <- as.numeric(as.character(zmerge$ratings))
zmerge$devs <- as.numeric(as.character(zmerge$devs))

#Need to add two columns
zmerge$upr <- zmerge$ratings + zmerge$devs #upr SD
zmerge$lwr <- zmerge$ratings - zmerge$devs #lwr SD
zmerge$id<-as.factor(zmerge$id)


### make new zmerge
znew<-zmerge
znew$ids1<- factor(znew$id,levels=x.ratingsmelt1$ids) #### keep these lines in place for rank to be same in other df's

#####

#Plotting Ratings Distribution Over Range of Cvals
ggplot() + 
  geom_pointrange(data=zmerge, 
                  mapping=aes(x=rank, y=ratings, ymin=lwr, ymax=upr), 
                  width=0.2, size=1, color="orangered4", fill="darkorange2", shape=22) + theme_bw() + 
  ylab("Final Glicko Rating  [mean +/- dev]") + xlab("Mouse Rank") +
  scale_x_continuous(breaks=1:12) +
  geom_hline(yintercept=2200, lwd=.5, color="gray54", lty=1) +
  ylim(1500,3000) +
  facet_wrap(~ cval, nrow = 4)


########################################################################################################################

#### Supplementary figure 5. ####

### Plotting Rank changes in fighting glicko ratings over a range of c-values.

head(znew, 15)
znew$id <- factor(znew$id, levels=levels(xall.ratingsmelt$ids1))
str(znew)

ggplot(znew, aes(x=cval, y=rank, col=id, group=id)) + 
  geom_line(lwd=2) +
  scale_colour_manual(values = getPalette(colourCount)) +
  theme_bw() +
  ylab("Final Rank") + xlab("Constant Value") +
  scale_x_continuous(breaks=0:20) + scale_y_reverse(breaks=1:12)


###################################################################################################

### glickox function

glickox<- function (x, status = NULL, init = c(2200, 300), gamma = 0, cval = 15, 
                    history = FALSE, sort = TRUE, ...) 
{
  if (length(init) != 2) 
    stop("the length of 'init' must be two")
  if (ncol(x) != 4) 
    stop("'x' must have four variables")
  if (nrow(x) == 0) {
    if (is.null(status)) 
      stop("'x' is empty and 'status' is NULL")
    lout <- list(ratings = status, history = NULL, gamma = gamma, 
                 cval = cval, type = "Glicko")
    class(lout) <- "rating"
    return(lout)
  }
  gammas <- rep(gamma, length.out = nrow(x))
  names(x) <- c("Month", "White", "Black", "Score")
  if (!is.numeric(x$Month)) 
    stop("Time period must be numeric")
  if (!is.numeric(x$White) && !is.character(x$White)) 
    stop("Player identifiers must be numeric or character")
  if (!is.numeric(x$Black) && !is.character(x$Black)) 
    stop("Player identifiers must be numeric or character")
  if (!is.numeric(x$Score) || any(x$Score > 1) || any(x$Score < 
                                                        0)) 
    stop("Game scores must be in the interval [0,1]")
  play <- sort(unique(c(x$White, x$Black)))
  np <- length(play)
  x$White <- match(x$White, play)
  x$Black <- match(x$Black, play)
  if (!is.null(status)) {
    npadd <- play[!(play %in% status$Player)]
    zv <- rep(0, length(npadd))
    npstatus <- data.frame(Player = npadd, Rating = rep(init[1], 
                                                        length(npadd)), Deviation = rep(init[2], length(npadd)), 
                           Games = zv, Win = zv, Draw = zv, Loss = zv, Lag = zv)
    if (!("Games" %in% names(status))) 
      status <- cbind(status, Games = 0)
    if (!("Win" %in% names(status))) 
      status <- cbind(status, Win = 0)
    if (!("Draw" %in% names(status))) 
      status <- cbind(status, Draw = 0)
    if (!("Loss" %in% names(status))) 
      status <- cbind(status, Loss = 0)
    if (!("Lag" %in% names(status))) 
      status <- cbind(status, Lag = 0)
    status <- rbind(status[, c("Player", "Rating", "Deviation", 
                               "Games", "Win", "Draw", "Loss", "Lag")], npstatus)
    rinit <- status[, 2]
    dinit <- status[, 3]
    ngames <- status[, 4]
    nwin <- status[, 5]
    ndraw <- status[, 6]
    nloss <- status[, 7]
    nlag <- status[, 8]
    names(rinit) <- names(dinit) <- names(ngames) <- status$Player
  }
  else {
    rinit <- rep(init[1], length.out = np)
    dinit <- rep(init[2], length.out = np)
    ngames <- nwin <- ndraw <- nloss <- rep(0, length.out = np)
    nlag <- rep(0, np)
    names(rinit) <- names(dinit) <- names(ngames) <- names(nlag) <- play
  }
  if (!all(names(rinit) == names(ngames))) 
    stop("names of ratings and deviations are different")
  if (!all(names(rinit) == names(ngames))) 
    stop("names of ratings and ngames are different")
  if (!all(play %in% names(rinit))) 
    stop("Payers in data are not within current status")
  nm <- length(unique(x$Month))
  curplay <- match(play, names(rinit))
  orats <- rinit[-curplay]
  odevs <- dinit[-curplay]^2
  ongames <- ngames[-curplay]
  onwin <- nwin[-curplay]
  ondraw <- ndraw[-curplay]
  onloss <- nloss[-curplay]
  olag <- nlag[-curplay]
  olag[ongames != 0] <- olag[ongames != 0] + nm
  crats <- rinit[curplay]
  cdevs <- dinit[curplay]^2
  ngames <- ngames[curplay]
  nwin <- nwin[curplay]
  ndraw <- ndraw[curplay]
  nloss <- nloss[curplay]
  nlag <- nlag[curplay]
  qv <- log(10)/400
  qv2 <- qv^2
  qip3 <- 3 * (qv/pi)^2
  gammas <- split(gammas, x$Month)
  x <- split(x, x$Month)
  players <- lapply(x, function(y) unique(c(y$White, y$Black)))
  if (history) {
    histry <- array(NA, dim = c(np, nm, 4), dimnames = list(play, 
                                                            1:nm, c("Rating", "Deviation", "Games", "Lag")))
  }
  for (i in 1:nm) {
    traini <- x[[i]]
    gammai <- gammas[[i]]
    nr <- nrow(traini)
    playi <- players[[i]]
    cdevs[playi] <- pmin(cdevs[playi] + (nlag[playi] + 1) * 
                           (cval^2), 122500)
    gdevs <- 1/sqrt(1 + qip3 * cdevs)
    ngamesi <- tabulate(c(traini$White, traini$Black), np)
    dscore <- .C("glicko_c", as.integer(np), as.integer(nr), 
                 as.integer(traini$White - 1), as.integer(traini$Black - 
                                                            1), as.double(traini$Score), as.double(crats), 
                 as.double(gdevs), as.double(gammai), dscore = double(2 * 
                                                                        np))$dscore
    dval <- dscore[(np + 1):(2 * np)]
    dscore <- dscore[1:np]
    cdevs <- 1/(1/cdevs + dval)
    crats <- crats + cdevs * qv * dscore
    trainiplw <- c(traini$White[traini$Score == 1], traini$Black[traini$Score == 
                                                                   0])
    trainipld <- c(traini$White[traini$Score == 0.5], traini$Black[traini$Score == 
                                                                     0.5])
    trainipll <- c(traini$White[traini$Score == 0], traini$Black[traini$Score == 
                                                                   1])
    ngames <- ngames + ngamesi
    nwin <- nwin + tabulate(trainiplw, np)
    ndraw <- ndraw + tabulate(trainipld, np)
    nloss <- nloss + tabulate(trainipll, np)
    nlag[ngames != 0] <- nlag[ngames != 0] + 1
    nlag[playi] <- 0
    if (history) {
      histry[, i, 1] <- crats
      histry[, i, 2] <- sqrt(cdevs)
      histry[, i, 3] <- ngames
      histry[, i, 4] <- nlag
    }
  }
  if (!history) 
    histry <- NULL
  player <- suppressWarnings(as.numeric(names(c(crats, orats))))
  if (any(is.na(player))) 
    player <- names(c(crats, orats))
  dfout <- data.frame(Player = player, Rating = c(crats, orats), 
                      Deviation = sqrt(c(cdevs, odevs)), Games = c(ngames, 
                                                                   ongames), Win = c(nwin, onwin), Draw = c(ndraw, ondraw), 
                      Loss = c(nloss, onloss), Lag = c(nlag, olag), stringsAsFactors = FALSE)
  if (sort) 
    dfout <- dfout[order(dfout$Rating, decreasing = TRUE), 
                   ]
  else dfout <- dfout[order(dfout$Player), ]
  row.names(dfout) <- 1:nrow(dfout)
  return(dfout)
}


### END
