# Supplementary material for: A Social Network Approach Reveals Associations between Mouse Social Dominance and Brain Gene Expression
Source: PLoS One. 2015 Jul 30;10(7):e0134509. doi: 10.1371/journal.pone.0134509 (PMC4520683; doi:10.1371/journal.pone.0134509)
Supplement: S1 Supplementary Codes and Data — –All raw data and R scripts used in the data analysis. (ZIP) [file pone.0134509.s007.zip › grooming.csv]

ev	gm	ak	iz	kz	dw	gv	ip	mp	gx	oz	ps
0	8	1	0	0	0	0	1	0	0	0	0
9	0	3	0	0	1	0	0	0	0	0	0
3	5	0	0	1	2	0	0	3	0	0	1
0	1	0	0	1	0	1	0	1	0	0	1
2	1	0	0	0	0	2	0	2	2	4	0
0	0	0	0	1	0	0	0	0	3	1	0
0	0	1	0	0	0	0	0	1	0	0	1
1	0	0	0	0	0	1	0	0	0	2	0
2	0	0	0	1	1	0	1	0	0	0	3
0	0	0	0	1	0	1	0	0	0	1	0
0	0	0	0	2	1	0	1	0	0	0	0
0	0	0	2	0	0	2	1	2	0	5	0
