# Supplementary material for: A Social Network Approach Reveals Associations between Mouse Social Dominance and Brain Gene Expression
Source: PLoS One. 2015 Jul 30;10(7):e0134509. doi: 10.1371/journal.pone.0134509 (PMC4520683; doi:10.1371/journal.pone.0134509)
Supplement: S1 Supplementary Codes and Data — –All raw data and R scripts used in the data analysis. (ZIP) [file pone.0134509.s007.zip › grubb.R]

### Grubb's Test of Outliers

library(outliers)

# Examine Raw Data
apply(pcr[2:7], 2, grubbs.test, two.sided=T) #AK CRF hippocampus potential outlier

# Use file with PCR and rank/rating data.
head(pcr1)
pcr2 <- pcr1 #create duplicate dataframe
pcr2[3,36]<-NA #remove potential outlier

### FIGHTING
cor.test(pcr2$isiF, pcr2$hippcrh, method="s")
cor.test(pcr2$glickoF, pcr2$hippcrh, method="s")
cor.test(pcr2$dsF, pcr2$hippcrh, method="s")
cor.test(pcr2$bpF, pcr2$hippcrh, method="s")
cor.test(pcr2$hubF, pcr2$hippcrh, method="s")
cor.test(pcr2$outcF, pcr2$hippcrh, method="s")
cor.test(pcr2$incF, pcr2$hippcrh, method="s")


### CHASING
cor.test(pcr2$isiC, pcr2$hippcrh, method="s")
cor.test(pcr2$glickoC, pcr2$hippcrh, method="s")
cor.test(pcr2$dsC, pcr2$hippcrh, method="s")
cor.test(pcr2$bpC, pcr2$hippcrh, method="s")
cor.test(pcr2$hubC, pcr2$hippcrh, method="s")
cor.test(pcr2$outcC, pcr2$hippcrh, method="s")
cor.test(pcr2$incC, pcr2$hippcrh, method="s")

### SNIFFING AND GROOMING
cor.test(pcr2$outcS, pcr2$hippcrh, method="s")
cor.test(pcr2$incS, pcr2$hippcrh, method="s")
cor.test(pcr2$outcG, pcr2$hippcrh, method="s")
cor.test(pcr2$incG, pcr2$hippcrh, method="s")
