# Supplementary material for: A Social Network Approach Reveals Associations between Mouse Social Dominance and Brain Gene Expression
Source: PLoS One. 2015 Jul 30;10(7):e0134509. doi: 10.1371/journal.pone.0134509 (PMC4520683; doi:10.1371/journal.pone.0134509)
Supplement: S1 Supplementary Codes and Data — –All raw data and R scripts used in the data analysis. (ZIP) [file pone.0134509.s007.zip › networks.R]

#### Determining if Observed Networks are Significantly different from Random Networks

#####  Testing observed networks vs random networks

netdf <- data.frame(
  behavior = c("fighting", "chasing", "sniffing",  "grooming"),
  nodes = 12,
  maxval = c(max(degree(gfib, mode=c("out"))), max(degree(gchb, mode=c("out"))), max(degree(gsnb, mode=c("out"))), max(degree(ggrb, mode=c("out")))),
  minval = c(min(degree(gfib, mode=c("in"))), min(degree(gchb, mode=c("in"))), min(degree(gsnb, mode=c("in"))), min(degree(ggrb, mode=c("in")))),
  density = c(groupnet[1,2], groupnet[2,2], groupnet[4,2], groupnet[5,2]),
  recip = c(groupnet[1,4], groupnet[2,4], groupnet[4,4], groupnet[5,4])
)

nperm<-5000 #permutations
n<-12
maxvals<-netdf[,3]
minvals<-netdf[,4]
densitys<-netdf[,5]
recips<-netdf[,6]


### Fighting
den<-as.numeric(densitys[1])
maxval<-as.numeric(maxvals[1])
minval<-as.numeric(minvals[1])
recip<-as.numeric(recips[1])

outd.randomgraph(n,den,maxval,nperm)
ind.randomgraph(n,den,minval,nperm)
recip.randomgraph(n,den,recip,nperm)


### Chasing
den<-as.numeric(densitys[2])
maxval<-as.numeric(maxvals[2])
minval<-as.numeric(minvals[2])
recip<-as.numeric(recips[2])
outd.randomgraph(n,den,maxval,nperm)
ind.randomgraph(n,den,minval,nperm)
recip.randomgraph(n,den,recip,nperm)


### Sniffing
den<-as.numeric(densitys[3])
maxval<-as.numeric(maxvals[3])
minval<-as.numeric(minvals[3])
recip<-as.numeric(recips[3])
outd.randomgraph(n,den,maxval,nperm)
ind.randomgraph(n,den,minval,nperm)
recip.randomgraph(n,den,recip,nperm)


### Grooming
den<-as.numeric(densitys[4])
maxval<-as.numeric(maxvals[4])
minval<-as.numeric(minvals[4])
recip<-as.numeric(recips[4])
outd.randomgraph(n,den,maxval,nperm)
ind.randomgraph(n,den,minval,nperm)
recip.randomgraph(n,den,recip,nperm)


###------------------------------------------------------------------------------------------------------------------###

### Functions:


### Is the maximum observed out-degree significantly higher than expected for 
### a random graph of the same density and number of nodes?
outd.randomgraph<-function(n,den,maxval,nperm){
  
  library(sna)
  g<-NULL; rdeg<-NULL 
  
  for (i in 1:nperm) { 
    g[[i]]=rgraph(n, tprob=den)
    rdeg[i]=max(degree(g[[i]], cmode="outdegree"))
  } 
  
  
  length(rdeg) #same as nperms
  pval<-sum(rdeg>=maxval)/length(rdeg)  #gives a p-value 
  pval<-format(round(pval, 3), nsmall = 3)
 
  #generating a distribution plot
  h<-hist(rdeg, breaks=11, col="red", xlim=range(1,12), xlab="out-degree", main="Distribution of Out-Degrees")
  xfit<-seq(min(rdeg),max(rdeg),length=40) 
  yfit<-dnorm(xfit,mean=mean(rdeg),sd=sd(rdeg)) 
  yfit <- yfit*diff(h$mids[1:2])*length(rdeg) 
  lines(xfit, yfit, col="blue", lwd=2)
  abline(v=maxval, lwd=2, col="red", lty=2)
  text(maxval-0.75,2100, "p=", col = "red") 
  text(maxval-0.55,2000, pval, col = "red") 
  pval
}


### Is the minimum observed in-degree significantly lower than expected for 
### a random graph of the same density and number of nodes?
ind.randomgraph<-function(n,den,minval,nperm){
  
  library(sna)
  g<-NULL; rdeg<-NULL 
  
  for (i in 1:nperm) { 
    g[[i]]=rgraph(n, tprob=den)
    rdeg[i]=min(degree(g[[i]], cmode="indegree"))
  } 
  
  length(rdeg) #same as nperms
  pval<-(sum(rdeg<=minval)/length(rdeg))  #gives a p-value 
  
  pval<-format(round(pval, 3), nsmall = 3)
  
  #generating a distribution plot
  h<-hist(rdeg, breaks=11, col="red", xlim=range(1,12),  xlab="in-degree", main="Distribution of In-Degrees")
  xfit<-seq(min(rdeg),max(rdeg),length=40) 
  yfit<-dnorm(xfit,mean=mean(rdeg),sd=sd(rdeg)) 
  yfit <- yfit*diff(h$mids[1:2])*length(rdeg) 
  lines(xfit, yfit, col="blue", lwd=2)
  abline(v=minval, lwd=2, col="red", lty=2)
  text(minval+0.55,2100, "p=", col = "red") 
  text(minval+0.75,2000, pval, col = "red") 
  pval
}


### Testing Reciprocity

### Is the observed reciprocity of a network significantly higher than expected for 
### a random graph of the same density and number of nodes?
recip.randomgraph<-function(n,den,recip,nperm){
  
  library(sna)
  library(igraph)
  
  g<-NULL; rdeg<-NULL 
  for (i in 1:nperm) { 
    g[[i]]=rgraph(n, tprob=den)
    rdeg[i]=reciprocity(graph.adjacency(g[[i]]))
  } 
  
  rdeg
  mean(rdeg)
  length(rdeg) #same as nperms
  pval<-sum(rdeg>=recip)/length(rdeg)  #gives a p-value
  pval<-format(round(pval, 3), nsmall = 3)
  
  #generating a distribution plot
  h<-hist(rdeg, breaks=10, col="red", xlim=range(0,1), xlab="reciprocity", main="Distribution of Reciprocity")
  xfit<-seq(min(rdeg),max(rdeg),length=40) 
  yfit<-dnorm(xfit,mean=mean(rdeg),sd=sd(rdeg)) 
  yfit <- yfit*diff(h$mids[1:2])*length(rdeg) 
  lines(xfit, yfit, col="blue", lwd=2)
  abline(v=recip, lwd=2, col="red", lty=2)
  text(recip-0.75,2100, "p=", col = "red") 
  text(recip-0.55,2000, pval, col = "red") 
  pval
}


################################################################################################################################

#### Script not in functions below here.....


#### Generating random networks
g<-NULL; rdeg<-NULL 
for (i in 1:nperm) { 
  g[[i]]=rgraph(n, tprob=den)
  rdeg[i]=max(degree(g[[i]], cmode="outdegree"))
} 

mean(rdeg) #mean of population
length(rdeg) #same as nperms
pval<-sum(rdeg>=maxval)/length(rdeg)  #gives a p-value 
pval


#### In-degrees random networks

library(sna)
g<-NULL; rdeg<-NULL 

for (i in 1:nperm) { 
  g[[i]]=rgraph(n, tprob=den)
  rdeg[i]=min(degree(g[[i]], cmode="indegree"))
} 
