# Supplementary material for: A Social Network Approach Reveals Associations between Mouse Social Dominance and Brain Gene Expression
Source: PLoS One. 2015 Jul 30;10(7):e0134509. doi: 10.1371/journal.pone.0134509 (PMC4520683; doi:10.1371/journal.pone.0134509)
Supplement: S1 Supplementary Codes and Data — –All raw data and R scripts used in the data analysis. (ZIP) [file pone.0134509.s007.zip › pairs1.csv]

Date	Time	Winner	Loser	Behav
6/13/2013	11:24:00 AM	gm	gv	fight
6/13/2013	11:37:00 AM	gx	mp	fight
6/13/2013	11:53:00 AM	dw	kz	fight
6/13/2013	11:53:00 AM	dw	mp	fight
6/13/2013	12:01:00 PM	gx	gv	fight
6/13/2013	12:20:00 PM	gv	ak	fight
6/13/2013	12:30:00 PM	iz	gx	fight
6/13/2013	1:40:00 PM	gx	iz	chase
6/13/2013	3:29:00 PM	gv	gx	chase
6/13/2013	4:10:00 PM	kz	ip	chase
6/13/2013	4:10:00 PM	kz	ps	chase
6/14/2013	9:59:00 AM	gx	gv	chase
6/14/2013	2:40:00 PM	gx	kz	chase
6/14/2013	2:50:00 PM	gx	ak	chase
6/14/2013	2:59:00 PM	gm	kz	chase
6/14/2013	3:10:00 PM	ev	ip	chase
6/14/2013	3:20:00 PM	dw	ak	chase
6/14/2013	3:29:00 PM	gm	gv	fight
6/14/2013	3:29:00 PM	gm	gv	chase
6/14/2013	4:10:00 PM	gm	iz	fight
6/14/2013	4:10:00 PM	gm	iz	chase
6/14/2013	4:10:00 PM	gm	gv	chase
6/14/2013	4:30:00 PM	ev	ip	chase
6/14/2013	4:40:00 PM	ev	oz	fight
6/14/2013	4:40:00 PM	ev	oz	chase
6/14/2013	4:50:00 PM	ev	kz	fight
6/14/2013	4:50:00 PM	ev	oz	fight
6/14/2013	4:50:00 PM	ev	mp	fight
6/14/2013	4:50:00 PM	ev	ps	fight
6/14/2013	4:59:00 PM	ev	ps	fight
6/14/2013	4:59:00 PM	gm	ak	chase
6/14/2013	4:59:00 PM	gm	kz	chase
6/14/2013	4:59:00 PM	ev	ps	chase
6/15/2013	12:02:00 PM	gm	ev	fight
6/15/2013	2:01:00 PM	gm	ak	fight
6/15/2013	2:01:00 PM	gm	ak	chase
6/15/2013	2:15:00 PM	ev	iz	fight
6/15/2013	2:15:00 PM	ev	gm	chase
6/15/2013	2:26:00 PM	gm	gx	fight
6/15/2013	3:28:00 PM	ev	gv	fight
6/15/2013	3:28:00 PM	ev	dw	fight
6/15/2013	3:28:00 PM	ev	gv	chase
6/15/2013	3:28:00 PM	ev	dw	chase
6/15/2013	4:20:00 PM	iz	ps	chase
6/15/2013	4:20:00 PM	ak	gv	chase
6/16/2013	10:50:00 AM	ev	iz	chase
6/16/2013	11:10:00 AM	ev	ak	chase
6/16/2013	12:30:00 PM	oz	iz	chase
6/16/2013	12:36:00 PM	gx	ak	chase
6/16/2013	12:50:00 PM	gm	iz	chase
6/16/2013	3:30:00 PM	ev	mp	chase
6/16/2013	5:00:00 PM	ev	ak	fight
6/16/2013	5:00:00 PM	ev	ak	chase
6/17/2013	10:20:00 AM	dw	ip	fight
6/17/2013	10:40:00 AM	ak	gm	fight
6/17/2013	11:10:00 AM	ev	oz	fight
6/17/2013	11:10:00 AM	gm	ev	chase
6/17/2013	12:37:00 PM	ak	kz	chase
6/17/2013	12:37:00 PM	ak	gx	chase
6/17/2013	1:08:00 PM	ev	gm	chase
6/17/2013	1:08:00 PM	ev	ak	chase
6/17/2013	3:16:00 PM	gm	kz	chase
6/17/2013	3:46:00 PM	gm	gv	chase
6/17/2013	4:05:00 PM	iz	ak	chase
6/18/2013	10:01:00 AM	ev	gv	fight
6/18/2013	10:50:00 AM	ev	gx	fight
6/18/2013	10:50:00 AM	ev	oz	fight
6/18/2013	11:11:00 AM	ev	ak	fight
6/18/2013	11:11:00 AM	ev	ps	fight
6/18/2013	11:11:00 AM	ev	iz	fight
6/18/2013	12:10:00 PM	ev	ak	chase
6/18/2013	12:30:00 PM	gm	ev	chase
6/18/2013	1:20:00 PM	ev	ak	chase
6/18/2013	1:20:00 PM	ev	gv	chase
6/18/2013	1:20:00 PM	ak	ip	chase
6/18/2013	1:26:00 PM	gm	ev	chase
6/18/2013	1:46:00 PM	gm	ak	chase
6/18/2013	1:58:00 PM	gm	ip	fight
6/18/2013	1:58:00 PM	gm	ip	chase
6/18/2013	2:16:00 PM	ev	ak	chase
6/18/2013	2:26:00 PM	ak	gx	fight
6/18/2013	2:26:00 PM	ak	gx	chase
6/18/2013	2:36:00 PM	ak	iz	fight
6/18/2013	2:36:00 PM	ak	iz	chase
6/18/2013	3:57:00 PM	ev	gv	fight
6/18/2013	3:57:00 PM	ev	iz	chase
6/18/2013	4:07:00 PM	ev	ip	fight
6/18/2013	4:07:00 PM	ev	ak	chase
6/18/2013	4:07:00 PM	ev	ip	chase
6/18/2013	4:46:00 PM	dw	mp	chase
6/18/2013	5:16:00 PM	ev	kz	fight
6/18/2013	5:16:00 PM	ev	kz	chase
6/18/2013	5:16:00 PM	ev	oz	chase
6/19/2013	10:15:00 AM	mp	ps	chase
6/19/2013	10:24:00 AM	ev	ak	fight
6/19/2013	10:24:00 AM	ev	ak	chase
6/19/2013	11:50:00 AM	ev	dw	chase
6/19/2013	1:25:00 PM	ak	iz	chase
6/19/2013	1:34:00 PM	dw	kz	chase
6/19/2013	1:34:00 PM	ak	ip	chase
6/19/2013	2:29:00 PM	iz	mp	chase
6/19/2013	4:27:00 PM	gm	gv	chase
6/19/2013	4:27:00 PM	ak	iz	chase
6/19/2013	4:35:00 PM	ak	gv	chase
6/19/2013	4:44:00 PM	iz	ak	chase
6/19/2013	4:44:00 PM	dw	ev	chase
6/19/2013	4:56:00 PM	ak	gx	chase
6/20/2013	10:40:00 AM	mp	gx	fight
6/20/2013	11:10:00 AM	ev	ak	fight
6/20/2013	11:10:00 AM	ev	ak	chase
6/20/2013	11:20:00 AM	ak	oz	chase
6/20/2013	11:30:00 AM	gm	ev	chase
6/20/2013	11:50:00 AM	gx	ak	chase
6/20/2013	5:10:00 PM	gx	ak	chase
6/21/2013	10:21:00 AM	ev	ak	fight
6/21/2013	10:21:00 AM	ev	ak	chase
6/21/2013	11:20:00 AM	gx	gv	chase
6/21/2013	11:30:00 AM	ip	gx	chase
6/21/2013	11:40:00 AM	iz	mp	fight
6/21/2013	11:40:00 AM	iz	ps	fight
6/21/2013	12:00:00 PM	gm	ak	fight
6/21/2013	12:00:00 PM	gm	ak	chase
6/21/2013	1:30:00 PM	ev	mp	fight
6/21/2013	1:30:00 PM	ev	mp	chase
6/21/2013	1:50:00 PM	gm	iz	chase
6/21/2013	2:15:00 PM	ps	oz	chase
6/21/2013	2:50:00 PM	gx	ip	chase
6/21/2013	3:10:00 PM	gm	oz	chase
6/21/2013	3:30:00 PM	gm	iz	chase
6/21/2013	3:30:00 PM	ak	gm	chase
6/21/2013	3:50:00 PM	ev	iz	fight
6/21/2013	3:50:00 PM	ev	iz	chase
6/21/2013	4:30:00 PM	ev	ak	chase
6/21/2013	4:40:00 PM	oz	iz	chase
6/21/2013	4:50:00 PM	ak	iz	chase
6/21/2013	5:20:00 PM	gm	iz	chase
6/22/2013	11:40:00 AM	mp	ip	chase
6/22/2013	12:00:00 PM	gm	iz	chase
6/22/2013	12:00:00 PM	ak	ip	chase
6/22/2013	12:11:00 PM	ev	ak	chase
6/22/2013	12:30:00 PM	ps	iz	chase
6/22/2013	1:20:00 PM	ak	mp	chase
6/22/2013	1:30:00 PM	gm	ak	fight
6/22/2013	1:30:00 PM	gm	ak	chase
6/22/2013	1:30:00 PM	ak	mp	chase
6/22/2013	2:10:00 PM	gm	ip	chase
6/22/2013	2:16:00 PM	iz	dw	chase
6/22/2013	3:50:00 PM	oz	ip	chase
6/22/2013	4:00:00 PM	ak	iz	chase
6/22/2013	4:10:00 PM	ev	iz	chase
6/22/2013	4:10:00 PM	ev	ak	chase
6/22/2013	4:20:00 PM	gm	gv	fight
6/22/2013	4:20:00 PM	ev	ak	chase
6/22/2013	4:38:00 PM	ev	kz	fight
6/22/2013	4:51:00 PM	ak	ev	chase
6/22/2013	5:10:00 PM	ev	gv	fight
6/22/2013	5:19:00 PM	ak	iz	chase
6/23/2013	11:20:00 AM	gm	gx	chase
6/23/2013	11:30:00 AM	mp	iz	chase
6/23/2013	11:40:00 AM	ev	ip	chase
6/23/2013	12:10:00 PM	oz	gm	chase
6/23/2013	12:30:00 PM	gx	dw	chase
6/23/2013	12:36:00 PM	kz	dw	chase
6/23/2013	12:59:00 PM	gm	oz	fight
6/23/2013	1:50:00 PM	gv	ip	chase
6/23/2013	3:00:00 PM	ev	ak	chase
6/24/2013	10:02:00 AM	iz	oz	fight
6/24/2013	12:22:00 PM	ak	ps	fight
6/24/2013	1:40:00 PM	ak	iz	fight
6/24/2013	1:50:00 PM	gm	iz	fight
6/24/2013	2:40:00 PM	gm	ak	chase
6/24/2013	2:40:00 PM	gm	ip	chase
6/24/2013	2:50:00 PM	gm	kz	fight
6/24/2013	2:50:00 PM	gm	gv	fight
6/24/2013	2:50:00 PM	gm	dw	fight
6/24/2013	2:50:00 PM	gm	gx	fight
6/24/2013	2:50:00 PM	gm	ak	fight
6/24/2013	2:50:00 PM	gm	oz	fight
6/24/2013	2:50:00 PM	gm	ip	fight
6/24/2013	2:50:00 PM	gm	mp	fight
6/24/2013	2:50:00 PM	gm	ps	fight
6/24/2013	3:01:00 PM	ev	ps	fight
6/24/2013	3:59:00 PM	ev	iz	fight
6/25/2013	10:02:00 AM	ev	mp	fight
6/25/2013	10:02:00 AM	ev	mp	chase
6/25/2013	11:10:00 AM	iz	ak	chase
6/25/2013	1:00:00 PM	ev	iz	fight
6/26/2013	12:09:00 PM	gx	ps	chase
6/26/2013	12:59:00 PM	ip	ps	chase
6/26/2013	1:23:00 PM	gm	ev	chase
6/26/2013	1:31:00 PM	kz	ps	fight
6/26/2013	3:11:00 PM	ak	dw	chase
6/26/2013	3:19:00 PM	gx	ip	chase
6/26/2013	3:50:00 PM	oz	ak	chase
6/26/2013	4:40:00 PM	ev	iz	fight
6/26/2013	5:20:00 PM	ev	kz	fight
6/26/2013	5:20:00 PM	gm	ps	chase
6/27/2013	10:40:00 AM	ak	dw	fight
6/27/2013	10:40:00 AM	ak	mp	chase
6/27/2013	11:30:00 AM	ak	iz	chase
6/27/2013	11:40:00 AM	gm	mp	fight
6/27/2013	2:40:00 PM	ps	mp	chase
6/27/2013	5:09:00 PM	ev	ak	chase
6/28/2013	10:11:00 AM	ps	dw	chase
6/28/2013	12:59:00 PM	ak	ip	chase
6/29/2013	11:00:00 AM	mp	oz	chase
6/29/2013	12:00:00 PM	ak	dw	chase
6/29/2013	12:20:00 PM	gm	ak	chase
6/29/2013	12:40:00 PM	iz	dw	chase
6/29/2013	1:10:00 PM	ip	mp	chase
7/1/2013	11:35:00 AM	dw	ip	chase
7/1/2013	11:45:00 AM	gm	mp	chase
7/1/2013	3:05:00 PM	gm	ak	chase
7/1/2013	3:05:00 PM	ak	mp	chase
7/1/2013	3:15:00 PM	ak	dw	chase
7/1/2013	3:27:00 PM	gm	ev	chase
7/1/2013	4:30:00 PM	ak	mp	fight
7/1/2013	4:30:00 PM	ak	mp	chase
7/1/2013	4:40:00 PM	dw	oz	fight
7/1/2013	5:10:00 PM	ev	iz	fight
7/1/2013	5:10:00 PM	ev	ip	fight
7/1/2013	5:10:00 PM	ev	iz	chase
7/1/2013	5:10:00 PM	ev	ip	chase
7/1/2013	5:18:00 PM	ev	gm	fight
7/1/2013	5:18:00 PM	ev	gm	chase
7/2/2013	2:06:00 AM	gm	ip	chase
7/2/2013	12:50:00 PM	gm	dw	chase
7/2/2013	1:07:00 PM	ev	oz	chase
7/2/2013	1:25:00 PM	gm	ak	chase
7/2/2013	3:40:00 PM	dw	oz	chase
7/2/2013	4:15:00 PM	gm	oz	chase
7/2/2013	4:35:00 PM	gm	kz	chase
7/2/2013	4:35:00 PM	gm	ak	chase
7/2/2013	4:35:00 PM	ev	iz	chase
7/2/2013	5:05:00 PM	gm	ps	chase
7/2/2013	5:05:00 PM	mp	dw	chase
7/2/2013	5:17:00 PM	ev	oz	chase
7/3/2013	10:24:00 AM	ev	ip	chase
7/3/2013	10:36:00 AM	ev	ip	chase
7/3/2013	10:45:00 AM	ak	dw	chase
7/3/2013	10:45:00 AM	ak	oz	chase
7/3/2013	11:03:00 AM	ak	ip	chase
7/3/2013	12:40:00 PM	dw	ps	chase
7/3/2013	1:00:00 PM	gm	mp	chase
7/3/2013	3:10:00 PM	gm	ip	fight
7/3/2013	4:02:00 PM	ev	gv	fight
7/3/2013	4:50:00 PM	ev	ip	fight
7/3/2013	5:00:00 PM	gm	gx	fight
