# Supplementary material for: A Social Network Approach Reveals Associations between Mouse Social Dominance and Brain Gene Expression
Source: PLoS One. 2015 Jul 30;10(7):e0134509. doi: 10.1371/journal.pone.0134509 (PMC4520683; doi:10.1371/journal.pone.0134509)
Supplement: S1 Supplementary Codes and Data — –All raw data and R scripts used in the data analysis. (ZIP) [file pone.0134509.s007.zip › pca.R]

#### Principal Component's Analysis

#dataframes generated by So_script1.R

library(FactoMineR)
head(pcr1)


### FIGHTING
pcr1F <- pcr1[,c(3,4,5,18,19,24,25)]

pca1 = PCA(pcr1F, graph = FALSE) 
pca1$eig # matrix with eigenvalues Comp1 = #87.5%
pca1$var$coord      #all load on dim1,  values>0.9 (incF = -0.77)

dim1F<-pca1$ind$coord[,1]

cor.test(dim1F, pcr1$meacrh, method="s")   
cor.test(dim1F, pcr1$ceacrh, method="s")  
cor.test(dim1F, pcr1$mpoacrh, method="s")  
cor.test(dim1F, pcr1$hippcrh, method="s")  
cor.test(dim1F, pcr1$hippbdnf, method="s") 
cor.test(dim1F, pcr1$hippgr, method="s")  


### CHASING
ranks1aC <- ranks1a[,c(8,9,10,20,21,26,27)]

pca2 = PCA(ranks1aC, graph = FALSE) 
pca2$eig # matrix with eigenvalues Comp1 = #87%
pca2$var$coord #all load on dim1,  values>0.9 (incF = -0.77)

dim1C<-pca2$ind$coord[,1]

cor.test(dim1C, pcr1$meacrh, method="s")  
cor.test(dim1C, pcr1$ceacrh, method="s")  
cor.test(dim1C, pcr1$mpoacrh, method="s")  
cor.test(dim1C, pcr1$hippcrh, method="s")  
cor.test(dim1C, pcr1$hippbdnf, method="s")
cor.test(dim1C, pcr1$hippgr, method="s")  
