# Supplementary material for: A Social Network Approach Reveals Associations between Mouse Social Dominance and Brain Gene Expression
Source: PLoS One. 2015 Jul 30;10(7):e0134509. doi: 10.1371/journal.pone.0134509 (PMC4520683; doi:10.1371/journal.pone.0134509)
Supplement: S1 Supplementary Codes and Data — –All raw data and R scripts used in the data analysis. (ZIP) [file pone.0134509.s007.zip › pcr.csv]

id	hippbdnf	hippgr	meacrh	ceacrh	hippcrh	mpoacrh
kz	0.999999997	1.88019586	1.14	2.881872283	1.140075914	NA
gv	2.04684447	2.203500485	1.06	6.856733168	1.412215397	2.50618159
iz	3.424791661	1.742576328	1.37	6.151383392	1.25361861	1.815925953
dw	1.874968111	1.916029646	1.29	3.193183973	1.314958002	1.297041026
gm	3.223097756	1.967139156	1.55	5.120136786	0.999999381	3.176807658
gx	3.310477499	2.067465139	1.07	1.9949564	1.054774	1.956955247
ev	3.471692166	2.253111751	1.56	2.165137031	1.741776005	2.209366698
ak	3.527675707	2.25482221	1.97	3.286050425	2.502825845	1.912159142
oz	2.500128775	1.843318219	1.09	1.019832349	1.4924983	1
ip	1.825203399	1.378862017	1	1.346420363	1.204800373	1.663092715
mp	2.004182107	1.194474676	1.55	1.953246419	1.884308133	1.591272898
ps	1.840009289	1	1.08	1.000000173	1.032448059	1.603130634
