# Supplementary material for: A Social Network Approach Reveals Associations between Mouse Social Dominance and Brain Gene Expression
Source: PLoS One. 2015 Jul 30;10(7):e0134509. doi: 10.1371/journal.pone.0134509 (PMC4520683; doi:10.1371/journal.pone.0134509)
Supplement: S1 Supplementary Codes and Data — –All raw data and R scripts used in the data analysis. (ZIP) [file pone.0134509.s007.zip › ranks1.csv]

id	weight	dsF	glickoF	isiF	dsrankF	glickorankF	dsC	glickoC	isiC	dsrankC	glickorankC	dsA	glickoA	isiA	dsrankA	glickorankA
ev	36.5	23.6	2711	1.2	1	1	25.2	2590	2.4	2	2	36.7	2669	2	2	2
gm	38.6	19.8	2617	1.7	2	2	32.1	2659	1	1	1	39	2686	1	1	1
ak	35.1	3.3	2337	3.8	3	3	9.3	2293	4	3	4	11.3	2326	3.3	3	3
dw	41	0.2	2276	7.1	4	4	-6.4	2066	8.4	7	7	-5.7	2112	7	7	5.5
kz	36.2	-3.2	2057	8.2	5	7	-3.4	2108	6.4	5	6	-6.5	2112	9.7	8	5.5
iz	36.7	-3.8	2175	5.6	7	5	-9.7	2060	8.6	9	8	-4.4	2109	6	5	7
gv	37.2	-3.7	2008	4.1	6	9	-5.1	2032	6.3	6	9	-5.2	2014	5	6	9
ip	36.3	-4.9	2014	9.1	8	8	-20.1	1898	11.3	12	12	-23.1	1895	11	12	12
mp	39.1	-9.7	2003	9.8	12	10	-9.9	2016	5.9	10	11	-13.5	2012	8	10	10
gx	36.8	-6.5	2066	5.2	9	6	8.1	2305	2.6	4	3	3.6	2238	3.7	4	4
oz	42.6	-7	1903	11.2	11	11	-8.5	2112	9.9	8	5	-13.5	2049	9.3	9	8
ps	37.1	-8.2	1898	10.9	10	12	-11.7	2028	11.4	11	10	-18.6	1973	12	11	11
