# Supplementary material for: A Social Network Approach Reveals Associations between Mouse Social Dominance and Brain Gene Expression
Source: PLoS One. 2015 Jul 30;10(7):e0134509. doi: 10.1371/journal.pone.0134509 (PMC4520683; doi:10.1371/journal.pone.0134509)
Supplement: S1 Supplementary Codes and Data — –All raw data and R scripts used in the data analysis. (ZIP) [file pone.0134509.s007.zip › sniffing.csv]

ev	gm	ak	iz	kz	dw	gv	ip	mp	gx	oz	ps
0	2	18	5	2	4	0	2	4	5	2	2
14	0	13	1	0	3	4	2	0	2	4	3
4	9	0	5	2	6	3	5	8	1	6	0
2	2	2	0	4	3	2	5	2	5	0	4
0	0	2	2	0	3	0	4	4	1	2	1
2	2	2	3	2	0	5	5	3	1	11	4
0	0	1	5	0	6	0	3	3	4	0	2
0	0	4	1	0	5	0	0	3	3	1	5
0	2	1	3	4	7	3	1	0	8	4	2
1	1	5	4	2	2	2	7	2	0	7	6
0	4	5	2	2	7	2	1	2	0	0	1
0	0	0	6	1	4	2	3	0	1	4	0
