# Supplementary material for: A Social Network Approach Reveals Associations between Mouse Social Dominance and Brain Gene Expression
Source: PLoS One. 2015 Jul 30;10(7):e0134509. doi: 10.1371/journal.pone.0134509 (PMC4520683; doi:10.1371/journal.pone.0134509)
Supplement: S1 Supplementary Codes and Data — –All raw data and R scripts used in the data analysis. (ZIP) [file pone.0134509.s007.zip › so_script1.R]

#### input raw sociomatrices

setwd("C:/Users/James Curley/Dropbox/So_et_al")
setwd("C:/Users/curley1/Dropbox/So_et_al")

sniffing <- read.csv("sniffing.csv")
grooming <- read.csv("grooming.csv")

# add rownames
rownames(sniffing)<-rownames(grooming)<-colnames(sniffing)


### input raw data
df<-read.csv("pairs1.csv", stringsAsFactors=F)
df.fight <- df[ which(df$Behav=='fight'), ]
df.chase <- df[ which(df$Behav=='chase'), ] 
df #all aggressive

l<-list(df.fight, df.chase, df)


### create valued matrices
library(compete)

getmat<-function(df){
  df<-df[c(3:4)]
  df$result<-1
  mat<-get_wl_matrix(df)
  return(mat)
}

l1 <- lapply(l, getmat)

#order by names
mynames<-c("ev", "gm", "ak", "dw", "kz", "gv", "ip", "gx", "iz", "ps", "mp", "oz") 

fighting <- l1[[1]][mynames, mynames]
chasing <- l1[[2]][mynames, mynames]
aggression <- l1[[3]][mynames, mynames]
sniffing <- sniffing[mynames,mynames]
grooming <- grooming[mynames,mynames]


### get binarized matrices

# presence-absence matrices for network analysis
snpa <- get_di_matrix(sniffing, type="pa")
chpa <- get_di_matrix(chasing, type="pa")
fipa <- get_di_matrix(fighting, type="pa")
grpa <- get_di_matrix(grooming, type="pa")
agpa <- get_di_matrix(aggression, type="pa")


chwl <- get_di_matrix(chasing, type="wl")
fiwl <- get_di_matrix(fighting, type="wl")
agwl <- get_di_matrix(aggression, type="wl")


### Make Figure 2  - function at end of script
q1<-plotmat1(fighting)
q2<-plotmat1(chasing)
q3<-plotmat1(aggression)
q4<-plotmat1(as.matrix(sniffing))
q5<-plotmat1(as.matrix(grooming))

library(gridExtra)
grid.arrange(q1,q2,q3,q4,q5, nrow=2)

### Make Supp Fig 2  - function at end of script
qq1<-plotmat1(fipa)
qq2<-plotmat1(chpa)
qq3<-plotmat1(agpa)
qq4<-plotmat1(snpa)
qq5<-plotmat1(grpa)
grid.arrange(qq1,qq2,qq3,qq4,qq5, nrow=2)

### Make Supp Fig 3  - function at end of script
qqq1<-plotmat1(fiwl)
qqq2<-plotmat1(chwl)
qqq3<-plotmat1(agwl)
grid.arrange(qqq1,qqq2,qqq3, nrow=1)


### make table 1 - hierarchy linearity measures
devries(fighting)
devries(chasing)
devries(aggression)

dci(fighting)
dci(chasing)
dci(aggression)

library(steepness)
X<-as.matrix(fighting)
Y<-as.matrix(chasing)
Z<-as.matrix(aggression)

summary(steeptest(X, 10000))
summary(steeptest(Y, 10000))
summary(steeptest(Z, 10000))

getStp(X, method=c("Dij"))
getStp(Y, method=c("Dij"))
getStp(Z, method=c("Dij"))
getStp(X, method=c("Pij"))
getStp(Y, method=c("Pij"))
getStp(Z, method=c("Pij"))


### table 2 - ranks
### table 2 - glicko rating and ranking calculated using script in glicko.R file.

getDS(X)
getDS(Y)
getDS(Z)

library(compete)
isi98(fighting, 5000) #repeat until found all optimal solutions and average individual rank orders
isi98(chasing, 5000) #repeat until found all optimal solutions and average individual rank orders
isi98(aggression, 5000) #repeat until found all optimal solutions and average individual rank orders
#output is stored in ranks.csv


# Body weight and dominance rank
ranks <- read.csv("ranks1.csv")

cor.test(ranks$dsrankF, ranks$weight, method="s") 
cor.test(ranks$glickorankF, ranks$weight, method="s")
cor.test(ranks$isiF, ranks$weight, method="s")

cor.test(ranks$dsrankC, ranks$weight, method="s")        
cor.test(ranks$glickorankC, ranks$weight, method="s")
cor.test(ranks$isiC, ranks$weight, method="s")

cor.test(ranks$dsrankA, ranks$weight, method="s")        
cor.test(ranks$glickorankA, ranks$weight, method="s")
cor.test(ranks$isiA, ranks$weight, method="s")


### table 3 - relationship between ranking methods

#fighting
cor.test(ranks$dsF, ranks$isiF, method="s")           
cor.test(ranks$glickoF, ranks$isiF, method="s")
cor.test(ranks$glickoF, ranks$dsF, method="s")   

#chasing
cor.test(ranks$dsC, ranks$isiC, method="s")         
cor.test(ranks$glickoC, ranks$isiC, method="s")
cor.test(ranks$glickoC, ranks$dsC, method="s") 

#all aggression
cor.test(ranks$dsA, ranks$isiA, method="s")         
cor.test(ranks$glickoA, ranks$isiA, method="s")
cor.test(ranks$glickoA, ranks$dsA, method="s")   


### text above table 3 - relationship between individuals on fighting versus chasing
cor.test(ranks$isiF, ranks$isiC, method="s")        
cor.test(ranks$glickoF, ranks$glickoC, method="s")        
cor.test(ranks$dsF, ranks$dsC, method="s")         


### Figure 4 - network figures

# Converting Matrices to Gephi Format. - see function at end of script
mat2gephi(fiwl)
mat2gephi(chwl)
mat2gephi(snpa)
mat2gephi(grpa)


### Table 4 - Global network measures

##using the presence/absence binary matrices
#make igraph objects
library(igraph)
gfib<-graph.adjacency(fipa)
gchb<-graph.adjacency(chpa)
gagb<-graph.adjacency(agpa)
gsnb<-graph.adjacency(snpa)
ggrb<-graph.adjacency(grpa)

#dataframe to hold results
behav <- c("fighting", "chasing", "aggressive", "sniffing", "grooming")
groupnet<-as.data.frame(behav)

#density 
groupnet$density<-c(graph.density(gfib), graph.density(gchb), graph.density(gagb), graph.density(gsnb), graph.density(ggrb))

#average path length of graphs
groupnet$avpl<-c(average.path.length(gfib, directed=TRUE, unconnected=F),
                 average.path.length(gchb, directed=TRUE, unconnected=F),
                 average.path.length(gagb, directed=TRUE, unconnected=F),
                 average.path.length(gsnb, directed=TRUE, unconnected=F),
                 average.path.length(ggrb, directed=TRUE, unconnected=F))


#the method here measures the probability of any random directed edge having a reciprocal edge
groupnet$reciprocity<-c(reciprocity(gfib), reciprocity(gchb), reciprocity(gagb), reciprocity(gsnb), reciprocity(ggrb))

#out-degree centralization
centdeg<-function(g){
  x<-centralization.degree(g, mode=c("out"), loops=F)
  return(x$centralization)
}

groupnet$outdegcent<-c(centdeg(gfib),centdeg(gchb),centdeg(gagb),centdeg(gsnb),centdeg(ggrb))


#out-closeness centralization
centclo<-function(g){
  x<-centralization.closeness(g, mode=c("out"))
  return(x$centralization)
}

groupnet$outcloscent<-c(centclo(gfib),centclo(gchb),centclo(gagb),centclo(gsnb),centclo(ggrb))


### Paired t-tests for testing for significant differences in network densities - conducted in UCINET


### Assessment of Global Network Metrics

# for testing vs. random networks see networks.R script

### Supp Table 1. - # Density tests - conducted in UCINET.
### Supp Table 2. - # QAP tests - conducted in UCINET.


### Supp Table 3 - Individual Network Measures

#outdegree
inet.outdeg<-as.data.frame(degree(gfib, mode=c("out"))) #same as ucinet
colnames(inet.outdeg)<-c("fighting")
inet.outdeg$chasing<-degree(gchb, mode=c("out"))
inet.outdeg$sniffing<-degree(gsnb, mode=c("out"))
inet.outdeg$grooming<-degree(ggrb, mode=c("out"))

#indegree
inet.indeg<-as.data.frame(degree(gfib, mode=c("in"))) #same as ucinet
colnames(inet.indeg)<-c("fighting")
inet.indeg$chasing<-degree(gchb, mode=c("in"))
inet.indeg$sniffing<-degree(gsnb, mode=c("in"))
inet.indeg$grooming<-degree(ggrb, mode=c("in"))


#out-closeness
inet.outclose<-as.data.frame(closeness(gfib, mode=c("out"), normalized=TRUE))
colnames(inet.outclose)<-c("fighting")
inet.outclose$chasing<-closeness(gchb, mode=c("out"), normalized=TRUE) 
inet.outclose$sniffing<-closeness(gsnb, mode=c("out"), normalized=TRUE) 
inet.outclose$grooming<-closeness(ggrb, mode=c("out"), normalized=TRUE) 

#incloseness
inet.inclose<-as.data.frame(closeness(gfib, mode=c("in"), normalized=TRUE))
colnames(inet.inclose)<-c("fighting")
inet.inclose$chasing<-closeness(gchb, mode=c("in"), normalized=TRUE) 
inet.inclose$sniffing<-closeness(gsnb, mode=c("in"), normalized=TRUE) 
inet.inclose$grooming<-closeness(ggrb, mode=c("in"), normalized=TRUE) 


#betweenness centrality 
inet.bet<-as.data.frame(betweenness(gfib,  normalized=TRUE))
colnames(inet.bet)<-c("fighting")
inet.bet$chasing<-betweenness(gchb,  normalized=TRUE) 
inet.bet$sniffing<-betweenness(gsnb, normalized=TRUE) 
inet.bet$grooming<-betweenness(ggrb, normalized=TRUE) 


### Correlations between individual network measures across networks.
## adjust Bonferonni p value - 0.0167

xfi<-as.numeric(inet.outdeg[,1])
xch<-as.numeric(inet.outdeg[,2])
xsn<-as.numeric(inet.outdeg[,3])
xgr<-as.numeric(inet.outdeg[,4])

cor.test(xfi,xch, method="spearman")
cor.test(xfi,xsn, method="spearman")
cor.test(xfi,xgr, method="spearman")
cor.test(xch,xsn, method="spearman")
cor.test(xch,xgr, method="spearman")
cor.test(xsn,xgr, method="spearman")

xfi<-as.numeric(inet.indeg[,1])
xch<-as.numeric(inet.indeg[,2])
xsn<-as.numeric(inet.indeg[,3])
xgr<-as.numeric(inet.indeg[,4])

cor.test(xfi,xch, method="spearman")
cor.test(xfi,xsn, method="spearman")
cor.test(xfi,xgr, method="spearman")
cor.test(xch,xsn, method="spearman")
cor.test(xch,xgr, method="spearman")
cor.test(xsn,xgr, method="spearman")

xfi<-as.numeric(inet.outclose[,1])
xch<-as.numeric(inet.outclose[,2])
xsn<-as.numeric(inet.outclose[,3])
xgr<-as.numeric(inet.outclose[,4])

cor.test(xfi,xch, method="spearman")
cor.test(xfi,xsn, method="spearman")
cor.test(xfi,xgr, method="spearman")
cor.test(xch,xsn, method="spearman")
cor.test(xch,xgr, method="spearman")
cor.test(xsn,xgr, method="spearman")


xfi<-as.numeric(inet.inclose[,1])
xch<-as.numeric(inet.inclose[,2])
xsn<-as.numeric(inet.inclose[,3])
xgr<-as.numeric(inet.inclose[,4])

cor.test(xfi,xch, method="spearman")
cor.test(xfi,xsn, method="spearman")
cor.test(xfi,xgr, method="spearman")
cor.test(xch,xsn, method="spearman")
cor.test(xch,xgr, method="spearman")
cor.test(xsn,xgr, method="spearman")         

xfi<-as.numeric(inet.bet[,1])
xch<-as.numeric(inet.bet[,2])
xsn<-as.numeric(inet.bet[,3])
xgr<-as.numeric(inet.bet[,4])

cor.test(xfi,xch, method="spearman")
cor.test(xfi,xsn, method="spearman")
cor.test(xfi,xgr, method="spearman")
cor.test(xch,xsn, method="spearman")
cor.test(xch,xgr, method="spearman")
cor.test(xsn,xgr, method="spearman")         


#### Table 5

### For power analyses, use win/loss binarized data

gfiwl<-graph.adjacency(fiwl)
gchwl<-graph.adjacency(chwl)
gagwl<-graph.adjacency(agwl)

gamma<- -0.09 #exponent value used in Bonacich's Power Calculations

inet.bonpow1<-as.data.frame(bonpow(gfiwl,exponent=gamma, rescale=TRUE))
colnames(inet.bonpow1)<-c("fighting")
inet.bonpow1$chasing<-bonpow(gchwl,exponent=gamma, rescale=TRUE)
inet.bonpow1$aggressive<-bonpow(gagwl,exponent=gamma, rescale=TRUE)


### Hub Score
funhub<-function(g){
  hg<-hub.score(g)
  return(hg$vector)
}

inet.hub<-as.data.frame(funhub(gfiwl))
colnames(inet.hub)<-c("fighting")
inet.hub$chasing<-funhub(gchwl)
inet.hub$aggressive<-funhub(gagwl)

### correlation tests

xfi.b<-as.numeric(inet.bonpow1[,1])
xch.b<-as.numeric(inet.bonpow1[,2])
xag.b<-as.numeric(inet.bonpow1[,3])

xfi.h<-as.numeric(inet.hub[,1])
xch.h<-as.numeric(inet.hub[,2])
xag.h<-as.numeric(inet.hub[,3])


cor.test(xfi.b,xch.b, method="spearman")
cor.test(xfi.h,xch.h, method="spearman")

cor.test(xfi.b,xfi.h, method="spearman")
cor.test(xch.b,xch.h, method="spearman")
cor.test(xag.b,xag.h, method="spearman")


### Comparison of Network Metrics to other dominance ranking/rating methods:
ranks1a <- ranks1[match(mynames, ranks1$id),]  #ensure in same order as network metrics

#fighting
cor.test(ranks1a$isiF,xfi.h, method="spearman")
cor.test(ranks1a$isiF,xfi.b, method="spearman")
cor.test(ranks1a$dsF,xfi.h, method="spearman")
cor.test(ranks1a$dsF,xfi.b, method="spearman")
cor.test(ranks1a$glickoF,xfi.h, method="spearman")
cor.test(ranks1a$glickoF,xfi.b, method="spearman")

#chasing
cor.test(ranks1a$isiC,xch.h, method="spearman")
cor.test(ranks1a$isiC,xch.b, method="spearman")
cor.test(ranks1a$dsC,xch.h, method="spearman")
cor.test(ranks1a$dsC,xch.b, method="spearman")
cor.test(ranks1a$glickoC,xch.h, method="spearman")
cor.test(ranks1a$glickoC,xch.b, method="spearman")

#all aggression
cor.test(ranks1a$isiA,xag.h, method="spearman")
cor.test(ranks1a$isiA,xag.b, method="spearman")
cor.test(ranks1a$dsA,xag.h, method="spearman")
cor.test(ranks1a$dsA,xag.b, method="spearman")
cor.test(ranks1a$glickoA,xag.h, method="spearman")
cor.test(ranks1a$glickoA,xag.b, method="spearman")


# Plotting supp figure 6 - hubs

hubdf <- data.frame(hubscore = xfi.h, isi = ranks1a$isiF, ds = ranks1a$dsF, glicko = ranks1a$glickoF, id = ranks1a$id)
library(tidyr)
hubdf <- hubdf %>% gather(key, value, 2:4)

library(ggplot2)
ggplot(hubdf, aes(hubscore, value)) + 
  geom_point(size=5, shape=19, color="firebrick3") + 
  theme_bw() +
  facet_wrap(~ key, scales="free") +  
  theme(strip.text = element_text(size=rel(1.5)),
        strip.background = element_rect(colour="white", fill="white"),
        axis.text = element_text(size=rel(1)),
        axis.text = element_text(size=rel(1))
  )


###
####### Gene Expression Analysis: Supp Table 4, Figure 5.

pcr <- read.csv("pcr.csv")

library(dplyr)
ranks1a <- ranks1a %>% mutate(hubF = xfi.h, bpF = xfi.b, hubC = xch.h, bpC = xch.b, hubA = xag.h, bpA = xag.b,
                            outcF=as.numeric(inet.outclose[,1]), incF=as.numeric(inet.inclose[,1]),
                            outcC=as.numeric(inet.outclose[,2]), incC=as.numeric(inet.inclose[,2]),
                            outcS=as.numeric(inet.outclose[,3]), incS=as.numeric(inet.inclose[,3]),
                            outcG=as.numeric(inet.outclose[,4]), incG=as.numeric(inet.inclose[,4])
)

pcr1 <- pcr[match(mynames, pcr$id),]  #ensure in same order as network metrics
pcr1 <- ranks1a %>% full_join(pcr1)

head(pcr1)

### FIGHTING

#medial amygdala crf
cor.test(pcr1$isiF, pcr1$meacrh, method="s")
cor.test(pcr1$glickoF, pcr1$meacrh, method="s")
cor.test(pcr1$dsF, pcr1$meacrh, method="s")
cor.test(pcr1$bpF, pcr1$meacrh, method="s")
cor.test(pcr1$hubF, pcr1$meacrh, method="s")
cor.test(pcr1$outcF, pcr1$meacrh, method="s")
cor.test(pcr1$incF, pcr1$meacrh, method="s")

#central amygdala crf
cor.test(pcr1$isiF, pcr1$ceacrh, method="s")
cor.test(pcr1$glickoF, pcr1$ceacrh, method="s")
cor.test(pcr1$dsF, pcr1$ceacrh, method="s")
cor.test(pcr1$bpF, pcr1$ceacrh, method="s")
cor.test(pcr1$hubF, pcr1$ceacrh, method="s")
cor.test(pcr1$outcF, pcr1$ceacrh, method="s")
cor.test(pcr1$incF, pcr1$ceacrh, method="s")


#mpoa crf
cor.test(pcr1$isiF, pcr1$mpoacrh, method="s")
cor.test(pcr1$glickoF, pcr1$mpoacrh, method="s")
cor.test(pcr1$dsF, pcr1$mpoacrh, method="s")
cor.test(pcr1$bpF, pcr1$mpoacrh, method="s")
cor.test(pcr1$hubF, pcr1$mpoacrh, method="s")
cor.test(pcr1$outcF, pcr1$mpoacrh, method="s")
cor.test(pcr1$incF, pcr1$mpoacrh, method="s")


#hippocampus crf
cor.test(pcr1$isiF, pcr1$hippcrh, method="s")
cor.test(pcr1$glickoF, pcr1$hippcrh, method="s")
cor.test(pcr1$dsF, pcr1$hippcrh, method="s")
cor.test(pcr1$bpF, pcr1$hippcrh, method="s")
cor.test(pcr1$hubF, pcr1$hippcrh, method="s")
cor.test(pcr1$outcF, pcr1$hippcrh, method="s")
cor.test(pcr1$incF, pcr1$hippcrh, method="s")


#hippocampus bdnf
cor.test(pcr1$isiF, pcr1$hippbdnf, method="s")
cor.test(pcr1$glickoF, pcr1$hippbdnf, method="s")
cor.test(pcr1$dsF, pcr1$hippbdnf, method="s")
cor.test(pcr1$bpF, pcr1$hippbdnf, method="s")
cor.test(pcr1$hubF, pcr1$hippbdnf, method="s")
cor.test(pcr1$outcF, pcr1$hippbdnf, method="s")
cor.test(pcr1$incF, pcr1$hippbdnf, method="s")


#hippocampus gr
cor.test(pcr1$isiF, pcr1$hippgr, method="s")
cor.test(pcr1$glickoF, pcr1$hippgr, method="s")
cor.test(pcr1$dsF, pcr1$hippgr, method="s")
cor.test(pcr1$bpF, pcr1$hippgr, method="s")
cor.test(pcr1$hubF, pcr1$hippgr, method="s")
cor.test(pcr1$outcF, pcr1$hippgr, method="s")
cor.test(pcr1$incF, pcr1$hippgr, method="s")


### CHASING

#medial amygdala crf
cor.test(pcr1$isiC, pcr1$meacrh, method="s")
cor.test(pcr1$glickoC, pcr1$meacrh, method="s")
cor.test(pcr1$dsC, pcr1$meacrh, method="s")
cor.test(pcr1$bpC, pcr1$meacrh, method="s")
cor.test(pcr1$hubC, pcr1$meacrh, method="s")
cor.test(pcr1$outcC, pcr1$meacrh, method="s")
cor.test(pcr1$incC, pcr1$meacrh, method="s")

#central amygdala crf
cor.test(pcr1$isiC, pcr1$ceacrh, method="s")
cor.test(pcr1$glickoC, pcr1$ceacrh, method="s")
cor.test(pcr1$dsC, pcr1$ceacrh, method="s")
cor.test(pcr1$bpC, pcr1$ceacrh, method="s")
cor.test(pcr1$hubC, pcr1$ceacrh, method="s")
cor.test(pcr1$outcC, pcr1$ceacrh, method="s")
cor.test(pcr1$incC, pcr1$ceacrh, method="s")


#mpoa crf
cor.test(pcr1$isiC, pcr1$mpoacrh, method="s")
cor.test(pcr1$glickoC, pcr1$mpoacrh, method="s")
cor.test(pcr1$dsC, pcr1$mpoacrh, method="s")
cor.test(pcr1$bpC, pcr1$mpoacrh, method="s")
cor.test(pcr1$hubC, pcr1$mpoacrh, method="s")
cor.test(pcr1$outcC, pcr1$mpoacrh, method="s")
cor.test(pcr1$incC, pcr1$mpoacrh, method="s")


#hippocampus crf
cor.test(pcr1$isiC, pcr1$hippcrh, method="s")
cor.test(pcr1$glickoC, pcr1$hippcrh, method="s")
cor.test(pcr1$dsC, pcr1$hippcrh, method="s")
cor.test(pcr1$bpC, pcr1$hippcrh, method="s")
cor.test(pcr1$hubC, pcr1$hippcrh, method="s")
cor.test(pcr1$outcC, pcr1$hippcrh, method="s")
cor.test(pcr1$incC, pcr1$hippcrh, method="s")


#hippocampus bdnf
cor.test(pcr1$isiC, pcr1$hippbdnf, method="s")
cor.test(pcr1$glickoC, pcr1$hippbdnf, method="s")
cor.test(pcr1$dsC, pcr1$hippbdnf, method="s")
cor.test(pcr1$bpC, pcr1$hippbdnf, method="s")
cor.test(pcr1$hubC, pcr1$hippbdnf, method="s")
cor.test(pcr1$outcC, pcr1$hippbdnf, method="s")
cor.test(pcr1$incC, pcr1$hippbdnf, method="s")


#hippocampus gr
cor.test(pcr1$isiC, pcr1$hippgr, method="s")
cor.test(pcr1$glickoC, pcr1$hippgr, method="s")
cor.test(pcr1$dsC, pcr1$hippgr, method="s")
cor.test(pcr1$bpC, pcr1$hippgr, method="s")
cor.test(pcr1$hubC, pcr1$hippgr, method="s")
cor.test(pcr1$outcC, pcr1$hippgr, method="s")
cor.test(pcr1$incC, pcr1$hippgr, method="s")


### SNIFFING AND GROOMING

cor.test(pcr1$outcS, pcr1$meacrh, method="s")
cor.test(pcr1$incS, pcr1$meacrh, method="s")
cor.test(pcr1$outcG, pcr1$meacrh, method="s")
cor.test(pcr1$incG, pcr1$meacrh, method="s")

cor.test(pcr1$outcS, pcr1$ceacrh, method="s")
cor.test(pcr1$incS, pcr1$ceacrh, method="s")
cor.test(pcr1$outcG, pcr1$ceacrh, method="s")
cor.test(pcr1$incG, pcr1$ceacrh, method="s")

cor.test(pcr1$outcS, pcr1$mpoacrh, method="s")
cor.test(pcr1$incS, pcr1$mpoacrh, method="s")
cor.test(pcr1$outcG, pcr1$mpoacrh, method="s")
cor.test(pcr1$incG, pcr1$mpoacrh, method="s")

cor.test(pcr1$outcS, pcr1$hippcrh, method="s")
cor.test(pcr1$incS, pcr1$hippcrh, method="s")
cor.test(pcr1$outcG, pcr1$hippcrh, method="s")
cor.test(pcr1$incG, pcr1$hippcrh, method="s")

cor.test(pcr1$outcS, pcr1$hippbdnf, method="s")
cor.test(pcr1$incS, pcr1$hippbdnf, method="s")
cor.test(pcr1$outcG, pcr1$hippbdnf, method="s")
cor.test(pcr1$incG, pcr1$hippbdnf, method="s")

cor.test(pcr1$outcS, pcr1$hippgr, method="s")
cor.test(pcr1$incS, pcr1$hippgr, method="s")
cor.test(pcr1$outcG, pcr1$hippgr, method="s")
cor.test(pcr1$incG, pcr1$hippgr, method="s")


### Figure 5.

x1<-ggplot(pcr1, (aes(outcF, meacrh))) + 
  geom_point(size=5, color="firebrick3") +
  theme_bw() +
  stat_smooth(lwd=1, color="firebrick3", lty=1, method="lm", se=F) +
  xlab("Out-Closeness in Fighting Network") +
  ylab("Relative difference in meA CRF mRNA expression") +
  theme(axis.text = element_text(size=rel(1.2)),
        axis.title = element_text(size=rel(1.2)))


x2<-ggplot(pcr1, (aes(outcF, mpoacrh))) + 
  geom_point(size=5, color="firebrick3") +
  theme_bw() +
  stat_smooth(lwd=1, color="firebrick3", lty=1, method="lm", se=F) +
  xlab("Out-Closeness in Fighting Network") +
  ylab("Relative difference in MPOA CRF mRNA expression")  +
  theme(axis.text = element_text(size=rel(1.2)),
        axis.title = element_text(size=rel(1.2)))


x3<-ggplot(pcr1, (aes(outcF, hippgr))) + 
  geom_point(size=5, color="firebrick3") +
  theme_bw() +
  stat_smooth(lwd=1, color="firebrick3", lty=1, method="lm", se=F) +
  xlab("Out-Closeness in Fighting Network") +
  ylab("Relative difference in hippocampal GR mRNA expression")  +
  theme(axis.text = element_text(size=rel(1.2)),
        axis.title = element_text(size=rel(1.2)))


grid.arrange(x1, x2, x3, ncol=3) 


###--------------------------------------------------------------------------------------------------------------###

##### Function for plotting matrices

#function to make matrix plots make the df we will use for plotting
plotmat1 <- function(mat) {
  library(reshape2)
  m.dat <- melt(mat)
  m.dat <- data.frame(m.dat)
  
  #reorder the levels of the y-axis so plots properly
  levels(m.dat$Var2)
  mylevels <- rev(levels(m.dat$Var1))
  m.dat$Var1 <- factor(m.dat$Var1, levels = mylevels)
  
  
  ##plotting it 
  library(ggplot2)
  myplot <- ggplot(m.dat, aes(Var2, Var1)) + 
    geom_tile(colour="#F0F0F0", size=1.5, stat="identity", height=1, width=1, fill="white") + 
    geom_text(data=m.dat, aes(Var2, Var1, label = value), color="black", size=rel(4.5)) +
    scale_x_discrete(expand = c(0, 0)) +
    scale_y_discrete(expand = c(0, 0)) +
    xlab("") + 
    ylab("") +
    theme(axis.text.x = element_text(vjust = 1),
          axis.text.y = element_text(hjust = 0.5),
          panel.grid.major = element_blank(),
          panel.grid.minor = element_blank(),
          panel.border = element_rect(fill=NA,color="#F0F0F0", size=0.5, linetype="solid"),
          axis.line = element_blank(),
          axis.ticks = element_blank(),
          panel.background = element_rect(fill="#F0F0F0"),
          plot.background = element_rect(fill="#F0F0F0"),
          axis.text = element_text(color="black", size=rel(1.3)),
          legend.position = "none"
          
    ) 
  
  return(myplot)
}


### Gephi conversion script
mat2gephi<-function(mat) { 
  
  library(igraph)
  library(rgexf)
  
  mat<-as.matrix(mat)
  
  g<-graph.adjacency(mat,mode="directed")
  
  
  if(is.null(V(g)$label))
    V(g)$label <- as.character(V(g))
  
  if(is.null(E(g)$weight))
    E(g)$weight <- rep.int(1, ecount(g))
  
  nodes <- data.frame(cbind(V(g), V(g)$label))
  edges <- t(Vectorize(get.edge, vectorize.args='id')(g, 1:ecount(g)))
  
  vAttrNames <- setdiff(list.vertex.attributes(g), "label") 
  nodesAtt <- data.frame(sapply(vAttrNames, function(attr) sub("&", "&",get.vertex.attribute(g, attr))))
  
  eAttrNames <- setdiff(list.edge.attributes(g), "weight") 
  edgesAtt <- data.frame(sapply(eAttrNames, function(attr) sub("&", "&",get.edge.attribute(g, attr))))
  
  graphAtt <- sapply(list.graph.attributes(g), function(attr) sub("&", "&",get.graph.attribute(g, attr)))
  
  output <- write.gexf(nodes, edges, 
                       edgesWeight=E(g)$weight,
                       edgesAtt = edgesAtt,
                       nodesAtt = nodesAtt,
                       meta=c(list(creator="Gopalakrishna Palem", description="igraph -> gexf converted file", keywords="igraph, gexf, R, rgexf"), graphAtt))
  
  
  print(output, file="gephi.gexf", replace=T) #a file called 'gephi' will be in the dropbox
  
}
